# Supplementary material for: Tin prefiltration in computed tomography does not significantly alter radiation-induced gene expression and DNA double-strand break formation
Source: PLoS One. 2024 Dec 20;19(12):e0315808. doi: 10.1371/journal.pone.0315808 (PMC11661594; doi:10.1371/journal.pone.0315808)
Supplement: S1 Table — GE raw data (raw Ct-values, 18S rRNA normalized Ct-values, differential gene expression relative to unexposed), as well as γH2AX DNA double-strand break analyses of raw data (average foci per cell, radiation-induced foci (RIF)) per donor and protocol, are presented. Abbreviations: Abs.Div. = absolute difference, av. = average, Ct = cycle threshold, DGE = differential gene expression, Std. Dev. = standard deviation, SE = standard error. (XLSX) [file pone.0315808.s005.xlsx]

## Sheet: Tabelle2
	Supplementary table 1 mRNA and DSB raw data
	Gene expression analysis
	FDXR					raw Ct-vlaues															DDB2					raw Ct-vlaues															AEN					raw Ct-vlaues
						Sham			150 kV FD			Sn 150 kV FD			Sn 150 kV LD			120 kV FD								Sham			150 kV FD			Sn 150 kV FD			Sn 150 kV LD			120 kV FD								Sham			150 kV FD
		Donor		Gender		Value	Abs.Div.		Value	Abs.Div.		Value	Abs.Div.		Value	Abs.Div.		Value	Abs.Div.			Patient		Gender		Value	Abs.Div.		Value	Abs.Div.		Value	Abs.Div.		Value	Abs.Div.		Value	Abs.Div.			Patient		Gender		Value	Abs.Div.		Value
		Donor 1		male		31.2867	0.144711		30.3844	0.104929		30.3648	0.022623		30.7063	0.168316		30.1261	0.081985			Donor 1		male		28.6364	0.030866		28.0525	0.063073		28.2571	0.059839		28.2352	0.105015		28.0493	0.015402			Donor 1		male		29.727	0.176092		29.0512
		Donor 2		female		30.5201	0.047936		29.5123	0.024356		28.9916	0.235752		29.6397	0.010181		29.2598	0.062618			Donor 2		female		28.4707	0.2		27.7015	0		27.2027	0.1		27.8473	0.2		27.4784	0.1			Donor 2		female		29.1767	0.00769		28.4194
		Donor 3		female		31.2438	0.151193		30.1612	0.227779		29.5709	0.093361		30.4328	0.297381		30.0103	0.054745			Donor 3		female		29.1249	0.042755		28.4274	0.0538		27.9794	0.013755		28.8273	0.070051		28.3945	0.009536			Donor 3		female		29.1775	0.001471		28.7439
		Donor 4		male		30.5661	0.155324		30.1275	0.086014		29.838	0.006117		29.8174	0.203606		30.1867	0.175194			Donor 4		male		28.3312	0.056336		28.1756	0.102521		28.0316	0.154852		27.9288	0.054157		28.0434	0.157459			Donor 4		male		29.7003	0.062074		29.2956
		Donor 5		male		30.551	0.032669		30.6351	0.032429		30.8013	0.113107		30.8868	0.047907		30.1231	0.048936			Donor 5		male		28.1149	0.221342		28.266	0.106718		28.4672	0.24131		28.4787	0.0781		27.7473	0.046473			Donor 5		male		28.9327	0.255761		28.914
		Donor 6		male		31.9138	0.145718		30.63	0.10624		30.8117	0.237371		30.8644	0.085112		30.4148	0.133084			Donor 6		male		28.5678	0.071673		27.6362	0.049011		28.1121	0.094336		27.7414	0.15802		27.4223	0.202207			Donor 6		male		29.5263	0.194126		28.7245
		Mean				31.0136	0.515694		30.2417	0.382437		30.0631	0.663016		30.3912	0.494048		30.0201	0.361383			Mean				28.541	0.311245		28.0432	0.287904		28.0083	0.394459		28.1764	0.382405		27.8559	0.342774			Mean				29.3734	0.296247		28.8581
						normalized Ct-values																				normalized Ct-values																				normalized Ct-values
						Sham			150 kV FD			Sn 150 kV FD			Sn 150 kV LD			120 kV FD								Sham			150 kV FD			Sn 150 kV FD			Sn 150 kV LD			120 kV FD								Sham			150 kV FD
		Donor		Gender		Value	Std. Dev.		Value	Std. Dev.		Value	Std. Dev.		Value	Std. Dev.		Value	Std. Dev.			Donor		Gender		Value	Std. Dev.		Value	Std. Dev.		Value	Std. Dev.		Value	Std. Dev.		Value	Std. Dev.			Donor		Gender		Value	Std. Dev.		Value
		Donor 1		male		12.1513	0.0723555		10.6889	0.0524645		10.8275	0.0113115		10.9779	0.084158		10.4157	0.0409925			Donor 1		male		8.93752	0.015433		8.3606	0.0315365		7.945	0.0299195		8.32148	0.0525075		8.09519	0.007701			Donor 1		male		10.5916	0.088046		9.35566
		Donor 2		female		11.4035	0.023968		10.6063	0.012178		9.7982	0.117876		10.62	0.0050905		10.2447	0.031309			Donor 2		female		9.75331	0.0772755		8.80651	0.0044335		8.18698	0.027422		8.98762	0.097663		8.74406	0.044877			Donor 2		female		10.0601	0.003845		9.51336
		Donor 3		female		11.422	0.0755965		10.6975	0.113889		10.2486	0.0466805		10.6789	0.14869		10.1841	0.0273725			Donor 3		female		9.21664	0.0213775		8.89864	0.0269		8.42167	0.0068775		8.50816	0.0350255		8.62447	0.004768			Donor 3		female		9.35574	0.0007355		9.28029
		Donor 4		male		11.507	0.077662		10.6352	0.043007		10.5415	0.0030585		10.5637	0.101803		10.8449	0.087597			Donor 4		male		9.11072	0.028168		8.63228	0.0512605		8.27722	0.077426		8.62788	0.0270785		8.33793	0.0787295			Donor 4		male		10.6411	0.031037		9.80326
		Donor 5		male		11.2106	0.0163345		11.1119	0.0162145		11.4492	0.0565535		11.6936	0.0239535		10.7029	0.024468			Donor 5		male		9.08167	0.110671		8.58908	0.053359		8.81366	0.120655		9.14764	0.03905		8.5585	0.0232365			Donor 5		male		9.59221	0.12788		9.39082
		Donor 6		male		13.3201	0.072859		11.9694	0.05312		11.8226	0.118685		11.8032	0.042556		11.3884	0.066542			Donor 6		male		9.95544	0.0358365		8.92802	0.0245055		9.28898	0.047168		9.08743	0.07901		8.36534	0.101104			Donor 6		male		10.9326	0.097063		10.0639
		Mean				11.8357	0.725701		10.9515	0.485555		10.7813	0.688032		11.0562	0.507534		10.6301	0.412285							9.34255	0.375513		8.70252	0.197838		8.48892	0.443829		8.78003	0.310927		8.45425	0.213773							10.1956	0.575363		9.56788
						DGE (relative to unexposed)																				DGE (relative to unexposed)																				DGE (relative to unexposed)
						Sham			150 kV FD			Sn 150 kV FD			Sn 150 kV LD			120 kV FD								Sham			150 kV FD			Sn 150 kV FD			Sn 150 kV LD			120 kV FD								Sham			150 kV FD
		Donor		Gender		Value	Std. Dev.		Value	Std. Dev.		Value	Std. Dev.		Value	Std. Dev.		Value	Std. Dev.			Donor		Gender		Value	Std. Dev.		Value	Std. Dev.		Value	Std. Dev.		Value	Std. Dev.		Value	Std. Dev.			Donor		Gender		Value	Std. Dev.		Value
		Donor 1		male		1	0.050174		2.75571	0.100235		2.5034	0.0196282		2.25542	0.131642		3.33024	0.0946376			Donor 1		male		1	0.0106975		1.49166	0.0326094		1.98965	0.0412656		1.53266	0.0557942		1.79295	0.00957067			Donor 1		male		1	0.0610667		2.35532
		Donor 2		female		1	0.0166141		1.73775	0.0146688		3.04254	0.248868		1.72129	0.00607351		2.23267	0.0484567			Donor 2		female		1	0.0535889		1.92758	0.0059236		2.96149	0.0562938		1.70018	0.115181		2.01286	0.0626229			Donor 2		female		1	0.00266515		1.46083
		Donor 3		female		1	0.0524235		1.6523	0.130572		2.25545	0.0729912		1.67374	0.172809		2.35861	0.044753			Donor 3		female		1	0.0148183		1.2466	0.023245		1.73504	0.00827118		1.63408	0.0396759		1.50751	0.00498223			Donor 3		female		1	0.00050981		1.05369
		Donor 4		male		1	0.0538572		1.82989	0.0545574		1.95268	0.00413966		1.92283	0.135796		1.5823	0.0961324			Donor 4		male		1	0.0195258		1.39324	0.0495136		1.782	0.0956816		1.39749	0.0262316		1.70857	0.093285			Donor 4		male		1	0.0215149		1.78743
		Donor 5		male		1	0.0113225		1.07079	0.0120349		0.84753	0.0332316		0.715479	0.0118799		1.42173	0.0241136			Donor 5		male		1	0.0767865		1.40696	0.0520493		1.20414	0.100822		0.955302	0.0258607		1.43711	0.0231476			Donor 5		male		1	0.0887561		1.14981
		Donor 6		male		1	0.0505235		2.5503	0.0939233		2.82352	0.232544		2.86174	0.0844265		3.81508	0.176027			Donor 6		male		1	0.0248425		2.03837	0.0346252		1.58717	0.0519009		1.82515	0.100005		3.0107	0.211161			Donor 6		male		1	0.0673297		1.82603
		Mean				1	0		1.93279	0.56699		2.23752	0.715969		1.85842	0.649054		2.45677	0.866392							1	0		1.58407	0.292859		1.87658	0.54079		1.50748	0.280389		1.91162	0.526307							1	0		1.60552
	EDA2R					raw Ct-vlaues															CDKN1A					raw Ct-vlaues															APOBEC3H					raw Ct-vlaues
						Sham			150 kV FD			Sn 150 kV FD			Sn 150 kV LD			120 kV FD								Sham			150 kV FD			Sn 150 kV FD			Sn 150 kV LD			120 kV FD								Sham			150 kV FD
		Donor		Gender		Value	Abs.Div.		Value	Abs.Div.		Value	Abs.Div.		Value	Abs.Div.		Value	Abs.Div.			Patient		Gender		Value	Abs.Div.		Value	Abs.Div.		Value	Abs.Div.		Value	Abs.Div.		Value	Abs.Div.			Patient		Gender		Value	Abs.Div.		Value
		Donor 1		male		34.9004	1.90191		32.7163	0.116074		32.802	0.043958		32.6363	0.312348		32.9495	0.08704			Donor 1		male		28.1592	0.092817		27.418	0.053692		26.8646	0.079659		27.3265	0.041222		26.8646	0.079659			Donor 1		male
		Donor 2		female		35.6882	0.204983		32.5567	0.466126		32.662	0.248249		33.5418	0.091465		32.4907	0.134578			Donor 2		female		26.7491	0.033863		27.2698	0.060877		26.9527	0.049274		26.6821	0.032791		27.0285	0.002225			Donor 2		female		31.5581	0.225238		31.1203
		Donor 3		female		35.8182	0.033153		33.6776	0.005155		33.2051	0.15443		33.8498	0.865208		33.5762	0.05356			Donor 3		female		28.8256	0.062114		28.2324	0.012178		27.5903	0.048998		28.3859	0.009355		28.1313	0.035483			Donor 3		female		32.5968	0.215576		32.3288
		Donor 4		male		34.9554	0.395252		33.5066	0.072933		32.9793	0.279247		32.9706	0.426665		32.7827	0.055706			Donor 4		male		28.7448	0.117082		28.2381	0.048388		28.1511	0.099145		27.8715	0.117196		28.0725	0.004666			Donor 4		male
		Donor 5		male		34.1767	0.77798		32.1065	0.067547		32.3539	0.215408		32.389	0.40788		31.7772	0.32933			Donor 5		male		27.0831	0.018877		27.0417	0.079298		27.5347	0.024502		27.3256	0.088322		26.9013	0.055321			Donor 5		male		31.7528	0.416294		32.1039
		Donor 6		male		35.7192	2.65646		33.4958	0.37248		33.7332	0.023182		33.1161	0.245093		32.712	0.25087			Donor 6		male		26.6891	0.043856		26.1967	0.01773		26.9323	0.146023		26.4304	0.072111		26.8729	0.058798			Donor 6		male		33.0892	0.421877		32.388
		Mean				35.2097	0.589691		33.0099	0.582598		32.9559	0.435751		33.0839	0.498877		32.7147	0.537109			Mean				27.7085	0.901458		27.3995	0.705809		27.3376	0.46561		27.337	0.662922		27.3118	0.561512			Mean				32.2492	0.622579		31.9853
						normalized Ct-values																				normalized Ct-values																				normalized Ct-values
						Sham			150 kV FD			Sn 150 kV FD			Sn 150 kV LD			120 kV FD								Sham			150 kV FD			Sn 150 kV FD			Sn 150 kV LD			120 kV FD								Sham			150 kV FD
		Donor		Gender		Value	Std. Dev.		Value	Std. Dev.		Value	Std. Dev.		Value	Std. Dev.		Value	Std. Dev.			Donor		Gender		Value	Std. Dev.		Value	Std. Dev.		Value	Std. Dev.		Value	Std. Dev.		Value	Std. Dev.			Donor		Gender		Value	Std. Dev.		Value
		Donor 1		male		15.2014	0.950955		13.0244	0.058037		12.49	0.021979		12.7226	0.156174		12.9955	0.04352			Donor 1		male		8.4603	0.0464085		7.72614	0.026846		6.55248	0.0398295		7.41284	0.020611		7.78927	0.05525			Donor 1		male
		Donor 2		female		16.9709	0.102491		13.6617	0.233063		13.6463	0.124125		14.6821	0.0457325		13.7564	0.067289			Donor 2		female		8.03173	0.0169315		8.37491	0.0304385		7.93696	0.024637		7.82246	0.0163955		8.2941	0.0011125			Donor 2		female		12.4415	0.112619		12.2143
		Donor 3		female		15.91	0.0165765		14.1489	0.0025775		13.6474	0.077215		13.5306	0.432604		13.8061	0.02678			Donor 3		female		8.91737	0.031057		8.70364	0.006089		8.03256	0.024499		8.06672	0.0046775		8.36124	0.0177415			Donor 3		female		12.7751	0.107788		12.8652
		Donor 4		male		15.7349	0.197626		13.9633	0.0364665		13.2249	0.139624		13.6696	0.213332		13.0772	0.027853			Donor 4		male		9.52433	0.058541		8.69481	0.024194		8.39676	0.0495725		8.57054	0.058598		8.36703	0.002333			Donor 4		male
		Donor 5		male		15.1434	0.38899		12.4296	0.0337735		12.7004	0.107704		13.058	0.20394		12.5884	0.164665			Donor 5		male		8.04981	0.0094385		7.3648	0.039649		7.88121	0.012251		7.99453	0.044161		7.71246	0.0276605			Donor 5		male		12.4123	0.208147		12.5807
		Donor 6		male		17.1067	1.32823		14.7877	0.18624		14.91	0.011591		14.4622	0.122547		13.655	0.125435			Donor 6		male		8.07665	0.021928		7.48852	0.008865		8.1091	0.0730115		7.77647	0.0360555		7.81593	0.029399			Donor 6		male		14.4955	0.210939		13.7274
		Mean				16.0112	0.77638		13.6693	0.765947		13.4365	0.789768		13.6875	0.700187		13.3131	0.454263							8.51003	0.551603		8.0588	0.553439		7.81818	0.589554		7.94059	0.350017		8.05667	0.286763							13.0311	0.857387		12.8469
						DGE (relative to unexposed)																				DGE (relative to unexposed)																				DGE (relative to unexposed)
						Sham			150 kV FD			Sn 150 kV FD			Sn 150 kV LD			120 kV FD								Sham			150 kV FD			Sn 150 kV FD			Sn 150 kV LD			120 kV FD								Sham			150 kV FD
		Donor		Gender		Value	Std. Dev.		Value	Std. Dev.		Value	Std. Dev.		Value	Std. Dev.		Value	Std. Dev.			Donor		Gender		Value	Std. Dev.		Value	Std. Dev.		Value	Std. Dev.		Value	Std. Dev.		Value	Std. Dev.			Donor		Gender		Value	Std. Dev.		Value
		Donor 1		male		1	0.707931		4.52211	0.181966		6.54996	0.0997905		5.57456	0.604635		4.61386	0.139202			Donor 1		male		1	0.0321735		1.66343	0.0309552		3.75243	0.103609		2.06689	0.0295296		1.59221	0.0609907			Donor 1		male
		Donor 2		female		1	0.0711015		9.91163	1.60817		10.0184	0.863012		4.8864	0.154922		9.28243	0.4331			Donor 2		female		1	0.0117363		0.788303	0.0166331		1.0679	0.0182375		1.1561	0.0131388		0.833721	0.000642904			Donor 2		female		1	0.0781408		1.17055
		Donor 3		female		1	0.0114902		3.38963	0.00605587		4.79836	0.256937		5.20322	1.58371		4.29862	0.0797977			Donor 3		female		1	0.0215287	-0.031057	1.15969	0.00489455		1.84652	0.031358		1.80332	0.00584671		1.47032	0.0180817			Donor 3		female		1	0.0747825		0.939462
		Donor 4		male		1	0.137413		3.4143	0.0863112		5.69615	0.552132		4.18512	0.621115		6.31028	0.121835			Donor 4		male		1	0.0405887	0.031057	1.7771	0.0298034		2.1849	0.0750903		1.93695	0.0786949		2.2304	0.00360682			Donor 4		male
		Donor 5		male		1	0.272906		6.56051	0.153596		5.43762	0.406321		4.24384	0.601911		5.87649	0.672182			Donor 5		male		1	0.00654232		1.60771	0.0441897		1.12397	0.00954459		1.03906	0.0318108		1.26344	0.0242251			Donor 5		male		1	0.144778		0.889833
		Donor 6		male		1	1.05634		4.9901	0.645971		4.58432	0.036832		6.25321	0.531804		10.9416	0.952514			Donor 6		male		1	0.0151999		1.5033	0.00923747		0.977756	0.0495031		1.2313	0.0307756		1.19807	0.0244158			Donor 6		male		1	0.146733		1.70304
		Mean				1	0		5.46471	2.25831		6.1808	1.83078		5.05773	0.726945		6.88721	2.42894							1	0		1.41659	0.340511		1.82558	0.968455		1.53894	0.407865		1.43136	0.429274							1	0		1.17572
	γH2AX DSB focus analysis
	γH2AX foci
						av.Foci/cell
						Sham			150 kV FD			Sn 150 kV FD			Sn 150 kV LD			120 kV FD
		Donor		Gender		Value	SE		Value	SE		Value	SE		Value	SE		Value	SE
		Donor 1		male		0.1	0.0316228		0.44	0.0663325		0.55	0.074162		0.52	0.072111		0.5	0.0707107
		Donor 2		female		0.07	0.0264575		0.37	0.0608276		0.44	0.0663325		0.38	0.0616441		0.36	0.06
		Donor 3		female		0.18	0.0424264		0.42	0.0648074		0.444444	0.0663325		0.4	0.0632456		0.35	0.0591608
		Donor 4		male		0.14	0.0374166		0.58	0.0761577		0.46	0.0678233		0.51	0.0714143		0.37	0.0608276
		Donor 5		male		0.14	0.0374166		0.33	0.0574456		0.41	0.0640312		0.21	0.0458258		0.44	0.0663325
		Donor 6		male		0.05	0.0223607		0.43	0.0655744		0.46	0.0678233		0.36	0.06		0.37	0.0608276
		Mean				0.113333	0.044597		0.428333	0.0777639		0.460741	0.0432795		0.396667	0.103709		0.398333	0.0539804
						Radiation-induced Foci
						Sham			150 kV FD			Sn 150 kV FD			Sn 150 kV LD			120 kV FD
		Donor		Gender		Value	Std. Dev.		Value	Std. Dev.		Value	Std. Dev.		Value	Std. Dev.		Value	Std. Dev.
		Donor 1		male		-0.0133333			0.34			0.45			0.42			0.4
		Donor 2		female		-0.0433333			0.3			0.37			0.31			0.29
		Donor 3		female		0.0666667			0.24			0.2644			0.22			0.17
		Donor 4		male		0.0266667			0.44			0.32			0.37			0.23
		Donor 5		male		0.0266667			0.19			0.27			0.07			0.3
		Donor 6		male		-0.0633333			0.38			0.41			0.31			0.32
		Mean				0	0.044597		0.315	0.0836162		0.3474	0.0690251		0.283333	0.113382		0.285	0.0718215
[truncated: 19 more columns]
