# Supplementary material for: Tin prefiltration in computed tomography does not significantly alter radiation-induced gene expression and DNA double-strand break formation
Source: PLoS One. 2024 Dec 20;19(12):e0315808. doi: 10.1371/journal.pone.0315808 (PMC11661594; doi:10.1371/journal.pone.0315808)
Supplement: S2 Table — Abbreviations: DGE = differential gene expression, FD = full dose, LD = low dose, miRNA = micro RNA, Sn = tin prefilter, std. dev. = standard deviation, # = number. (XLSX) [file pone.0315808.s006.xlsx]

## Sheet: Tabelle2
		Supplementary table 2 Candidate miRNAs
		Are radiation-induced changes ...				DGE												Are radiation-induced changes ...				DGE
						Sham		150 kV FD			Sn 150 kV FD			120 kV FD								150 kV FD		Sn 150 kV FD
			miRNA	up-/downregulated	# of donors	mean	std.dev.	mean	std.dev.	p-value	mean	std.dev.	p-value	mean	std.dev.	p-value			miRNA	up-/downregulated	# of donors	mean	std.dev.	mean	std.dev.	p-value
		1. detectable?	miR-126	down	5	1	0.861353	0.667893	0.402574	0.456	0.604614	0.334454	1	0.575111	0.80883	0.69		2. altered due to tin prefilter?	miR-625	down	5	0.790088	0.605625	0.553585	0.46974	0.506
			miR-454	down	5	1	0.583614	0.520783	0.320728	0.201	0.607708	0.426536	0.482	0.450323	0.739809	0.613			miR-126	down	5	0.667893	0.402574	0.604614	0.334454	0.768
			miR-144	down	5	1	1.44627	0.590004	1.07739	0.746	0.654239	0.77675	0.667	0.584525	1.62923	0.841			miR-454	down	5	0.520783	0.320728	0.607708	0.426536	0.479
			miR-20a	down	5	1	0.874409	0.662981	0.745156	0.841	0.658785	0.443755	0.576	0.612875	0.864378	0.779			let-7e	down	5	0.819089	0.47321	0.612593	0.311447	0.376
			let-7b	down	5	1	0.721375	0.652137	0.458218	0.465	0.66651	0.60083	0.581	0.576133	0.984234	0.834			miR-106a	down	5	0.68993	0.514541	0.634822	0.367957	0.797
			miR-17	down	5	1	0.448433	0.620144	0.419157	0.385	0.666625	0.391269	0.496	0.658875	0.84194	0.961			miR-484	down	5	0.947544	0.377679	0.646912	0.363975	0.324
			miR-486-3p	up	5	1	1.70067	1.48994	7.45464	0.841	1.76924	5.49769	0.69	1.52066	7.34435	0.69			miR-574-3p	down	5	0.937951	0.360846	0.648494	0.362778	0.33
			miR-30e-3p	up	5	1	0.652198	1.56507	0.297057	0.276	1.46943	0.48686	0.373	1.80898	0.911895	0.172			miR-16	down	5	0.717081	0.448181	0.651973	0.454853	0.894
																			miR-144	down	5	0.590004	1.07739	0.654239	0.77675	0.926
																			miR-20a	down	5	0.662981	0.745156	0.658785	0.443755	0.901
																			let-7b	down	5	0.652137	0.458218	0.66651	0.60083	0.882
																			miR-17	down	5	0.620144	0.419157	0.666625	0.391269	0.813
																			miR-20b	down	5	0.635678	0.507069	0.669265	0.439327	0.986
																			miR-374	down	5	0.605628	0.545576	0.701263	0.458572	0.897
																			let-7a	down	5	0.681578	0.647265	0.571945	0.286047	0.451
																			miR-99a	down	4	0.817988	0.574528	0.592062	0.343317	0.425
																			miR-197	down	5	0.849428	0.50531	0.609633	0.306758	0.316
																			miR-296	down	5	0.578115	0.265953	0.7209	0.509279	0.438
																			miR-486-3p	up	5	1.48994	7.45464	1.76924	5.49769	1000
																			miR-30e-3p	up	5	1.56507	0.297057	1.46943	0.48686	0.903
																			miR-939	up	5	0.851134	1.27548	1.80296	2.77465	0.095
																			miR-15a	up	4	0.955058	0.759187	1.79215	1.72117	0.324
		Are radiation-induced changes ...				DGE												Are radiation-induced changes ...				DGE
						120 kV FD		Sn 150 kV LD														Sn 150 kV FD		Sn 150 kV LD
			miRNA	up-/downregulated	# of donors	mean	std.dev.	mean	std.dev.	p-value									miRNA	up-/downregulated	# of donors	mean	std.dev.	mean	std.dev.	p-value
		3. lowered due to tin prefiltered dose reduction?	miR-625	down	5	0.641939	0.988379	0.796024	1.12874	0.833								4. altered due to 5 mGy dose reduction?	miR-625	down	5	0.553585	0.46974	0.796024	1.12874	0.38
			miR-126	down	5	0.575111	0.80883	0.619004	0.50209	0.656									miR-126	down	5	0.604614	0.334454	0.619004	0.50209	0.954
			miR-454	down	5	0.450323	0.739809	0.536271	0.513987	0.754									miR-454	down	5	0.607708	0.426536	0.536271	0.513987	0.711
			let-7e	down	5	0.780878	0.567047	0.571833	0.278503	0.333									let-7e	down	5	0.612593	0.311447	0.571833	0.278503	0.68
			miR-106a	down	5	0.624036	0.691291	0.586331	0.432675	0.563									miR-106a	down	5	0.634822	0.367957	0.586331	0.432675	0.659
			miR-574-3p	down	5	0.661736	0.445535	0.808907	0.500009	0.641									mir-484	down	5	0.646912	0.363975	0.88779	0.561948	0.352
			miR-16	down	5	0.767534	0.865747	0.656052	0.46981	0.519									miR-574-3p	down	5	0.648494	0.362778	0.808907	0.500009	0.434
			miR-144	down	5	0.584525	1.62923	0.532896	0.716225	0.841									miR-16	down	5	0.651973	0.454853	0.656052	0.46981	0.883
			miR-20a	down	5	0.612875	0.864378	0.524979	0.700077	0.623									miR-144	down	5	0.654239	0.77675	0.532896	0.716225	0.452
			let-7b	down	5	0.576133	0.984234	0.615023	0.319809	0.546									miR-20a	down	5	0.658785	0.443755	0.524979	0.700077	0.683
			miR-17	down	5	0.658875	0.84194	0.619289	0.485789	0.547									let-7b	down	5	0.66651	0.60083	0.615023	0.319809	0.595
			miR-20b	down	5	0.66476	1.34094	0.567926	0.541269	0.457									miR-17	down	5	0.666625	0.391269	0.619289	0.485789	0.715
			miR-374	down	5	0.594645	0.792759	0.483141	0.488681	0.523									miR-20b	down	5	0.669265	0.439327	0.567926	0.541269	0.703
			miR-210	down	5	0.62854	0.62952	0.733807	0.510519	0.973									miR-374	down	5	0.701263	0.458572	0.483141	0.488681	0.437
			let-7d	down	5	0.589227	0.588406	0.612407	0.35605	0.691									let-7d	down	5	0.726884	0.3397	0.612407	0.35605	0.629
			miR-222	down	5	0.57184	0.42589	0.6691	0.431203	0.843									miR-106b	down	5	0.772395	0.602469	0.488536	0.529731	0.281
			miR-106b	down	5	0.625415	0.750959	0.488536	0.529731	0.455									miR-26b	down	5	0.797778	0.27329	0.611758	0.382166	0.622
			miR-26b	down	5	0.700433	0.557235	0.611758	0.382166	0.628									miR-501	down	5	0.801611	0.947734	0.563042	0.514651	0.408
			miR-501	down	5	0.675098	0.529146	0.563042	0.514651	0.711									miR-195	down	5	0.805307	0.655286	0.544947	0.284416	0.238
			miR-195	down	5	0.554767	0.569199	0.544947	0.284416	0.563									miR-652	down	5	0.806992	0.395391	0.468429	0.361071	0.234
			miR-652	down	5	0.766492	0.39522	0.468429	0.361071	0.284									miR-103	down	5	0.830397	0.374332	0.664951	0.529033	0.784
			miR-103	down	5	0.559943	0.50257	0.664951	0.529033	0.87									miR-185	down	5	0.866797	0.514321	0.611505	0.353561	0.312
			miR-185	down	5	0.805844	0.597805	0.611505	0.353561	0.364									miR-21	down	5	0.883563	0.603303	0.579721	0.505161	0.225
			miR-21	down	5	0.818115	0.878992	0.579721	0.505161	0.318									miR-22	down	5	0.937755	1.17214	0.596554	0.370694	0.841
			miR-22	down	5	1.00371	0.599466	0.596554	0.370694	0.168									miR-142-3p	down	5	1.0339	1.05678	0.644819	0.701562	0.615
			miR-142-3p	down	5	1.16457	1.02928	0.644819	0.701562	0.337									miR-494	down	5	1.11702	0.706902	0.611869	0.867439	0.222
			miR-494	down	5	1.42519	2.20687	0.611869	0.867439	0.222									let-7a	down	5	0.571945	0.286047	0.590103	0.367813	0.771
			let-7a	down	4	0.845078	0.67934	0.590103	0.367813	0.371									miR-99a	down	4	0.592062	0.343317	0.571262	0.31592	0.95
			miR-99a	down	3	0.615939	0.257526	0.571262	0.31592	0.916									mir-197	down	5	0.609633	0.306758	0.692044	0.412363	0.56
			miR-296	down	4	0.824853	0.337966	0.630408	0.151842	0.292									miR-296	down	4	0.7209	0.509279	0.630408	0.151842	0.45
			let-7g	down	4	0.918108	0.755413	0.628732	0.403223	0.294									let-7g	down	5	0.817442	0.385095	0.628732	0.403223	0.456
			miR-590-5p	down	3	1.16533	1.15743	0.427977	0.366442	0.166									miR-590-5p	down	4	0.931011	0.639827	0.427977	0.366442	0.209
			miR-130a	down	3	1.75839	0.473232	0.63517	0.617851	0.123									miR-130a	down	3	1.07803	0.455357	0.63517	0.617851	0.608
			miR-18a	down	3	1.5118	0.753955	0.642813	0.6141	0.23									miR-18a	down	4	1.20814	0.917553	0.642813	0.6141	0.388
			miR-486-3p	up	5	1.52066	7.34435	0.73983	6.37036	0.421									miR-486-3p	up	5	1.76924	5.49769	0.73983	6.37036	0.548
			miR-30e-3p	up	5	1.80898	0.911895	1.12194	0.793068	0.291									miR-340	up	5	1.15096	0.556319	2.06101	11.7932	1000
			miR-340	up	5	1.52174	1.27876	2.06101	11.7932	1000									miR-939	up	5	1.80296	2.77465	1.21981	0.779705	0.548
			miR-150	up	5	1.57766	0.675376	1.16213	0.365093	0.247									miR-15a	up	3	1.79215	1.72117	0.856535	0.594966	0.339
			miR-18a	up	3	1.5118	0.753955	0.642813	0.6141	0.23
			miR-130a	up	3	1.75839	0.473232	0.63517	0.617851	0.123
			miR-148a	up	3	1.6388	0.604982	0.938549	0.366976	0.158
